# Supplementary material for: MetaSVs: A pipeline combining long and short reads for analysis and visualization of structural variants in metagenomes
Source: Imeta. 2023 Oct 12;2(4):e139. doi: 10.1002/imt2.139 (PMC10989790; doi:10.1002/imt2.139)
Supplement: Supplementary file 2 — Supporting information. [file IMT2-2-e139-s001.xls]

## Sheet: Table S1
Table S1 The total real runtime of each step of MetaSVs when analyzing ten samples from the human gut microbiome.
Step	Runtime
step0.change_name.sh	2h19m
step1.qc.sh	9h40m
step2.filter_host.sh	12h12m
step3.assembly.sh	1d16h30m
step4.binning.sh	3d8h30m
step5.drep_bins.sh	3h40m
step6.taxonomy_bins.sh	8h34m
step7.gene_model.sh	4h
step8.detect_SVs.sh	16m
step9.barplot_wilcox.sh	1m
step10.run_circos.sh	23m
step11.blast_ko_database.sh	38m
step12.KEGG_enrichment.sh	3m
Total	6d18h46m

## Sheet: Table S2
Table S2 The sequence statistics of Illumina raw data, quality-filtered data and host-filtered data. The Q20 and Q30 mean the percentage of bases with a phred value of >20 and 30, respectively.
Samples		Illumina raw data				quality-controlled data				host-filtered data
		num_seqs	sum_len(bp)	Q20(%)	Q30(%)	num_seqs	sum_len(bp)	Q20(%)	Q30(%)	num_seqs	sum_len(bp)	Q20(%)	Q30(%)
Samp1	R1	36583800	5487570000	97.91	93.73	36575535	5466994262	97.94	93.76	36573910	5466771370	97.94	93.76
	R2	36583800	5487570000	97.15	91.71	36575535	5466260411	97.19	91.76	36573910	5466093372	97.19	91.76
Samp2	R1	26569582	3985437300	97.87	93.62	26564058	3970335967	97.9	93.65	26560699	3969845580	97.9	93.65
	R2	26569582	3985437300	97.36	92.25	26564058	3970010203	97.4	92.29	26560699	3969565263	97.4	92.29
Samp3	R1	28236131	4235419650	97.94	93.75	28232206	4218612970	97.97	93.79	28229221	4218193316	97.97	93.79
	R2	28236131	4235419650	97.16	91.74	28232206	4219733235	97.2	91.79	28229221	4219335915	97.2	91.79
Samp4	R1	28846559	4326983850	98.02	93.9	28842929	4309929113	98.05	93.94	28838680	4309321859	98.05	93.94
	R2	28846559	4326983850	97.42	92.26	28842929	4311375719	97.45	92.3	28838680	4310794626	97.45	92.31
Samp5	R1	27542368	4131355200	97.93	93.68	27538996	4114918650	97.95	93.71	27537424	4114710821	97.95	93.71
	R2	27542368	4131355200	96.54	90.37	27538996	4116137288	96.58	90.42	27537424	4115951305	96.58	90.42
Samp6	R1	24540732	3681109800	97.87	93.62	24535261	3667156446	97.9	93.65	23968181	3582473364	97.91	93.68
	R2	24540732	3681109800	97.39	92.28	24535261	3666806515	97.42	92.33	23968181	3582167008	97.43	92.35
Samp7	R1	26170460	3925569000	97.98	93.84	26165895	3911618397	98.01	93.87	26114639	3903970975	98.01	93.87
	R2	26170460	3925569000	97.59	92.79	26165895	3911191223	97.63	92.84	26114639	3903680057	97.63	92.84
Samp8	R1	26526602	3978990300	97.89	93.63	26521255	3964590916	97.92	93.67	26356804	3940048832	97.92	93.67
	R2	26526602	3978990300	96.86	91.07	26521255	3963857322	96.9	91.12	26356804	3939363999	96.91	91.13
Samp9	R1	30198657	4529798550	98.2	94.24	30192406	4513489851	98.23	94.27	30187577	4512783727	98.23	94.27
	R2	30198657	4529798550	97.82	93.14	30192406	4513127738	97.85	93.18	30187577	4512455635	97.85	93.18
Samp10	R1	27936232	4190434800	97.91	93.63	27931896	4173629983	97.94	93.66	27877958	4165608875	97.94	93.66
	R2	27936232	4190434800	97.21	91.84	27931896	4174794679	97.25	91.88	27877958	4166830470	97.25	91.89

## Sheet: Table S3
Table S3 The statistics results of metagenome assembly.
Samples	Contigs	Largest contig (bp)	Total length (bp)	GC (%)	N50 (bp)	N75 (bp)	L50 (bp)	L75 (bp)	N's per 100 Kbp
Samp1	105807	1991872	365426423	47.31	13221	3264	4242	18627	1240.06
Samp2	96758	2032250	400598395	47.88	12647	4029	4957	19517	835.93
Samp3	100014	1702594	356647083	47.69	13487	3464	4339	17877	849.55
Samp4	104865	1796905	342236141	47.97	12425	3019	4433	18835	617.5
Samp5	86964	1461675	276028653	46.97	10455	2880	4441	17210	1000.43
Samp6	77851	1064532	289614361	46.64	12575	3715	3869	14713	734.02
Samp7	94191	2192261	273583999	47.88	19300	2141	1741	14586	371.64
Samp8	50555	1366565	280713104	46.79	35646	7280	1293	6052	664.74
Samp9	103618	1930620	342323122	46.33	16781	2760	2555	16390	842.15
Samp10	85845	1724360	323824823	45.81	16352	3616	2969	14065	613.23

## Sheet: Table S4
Table S4 The statistics results of the bins (metagenome-assembled genomes (MAGs)). Score = 1 * Completeness - 5 * Contamination + 0.5 * log(N50)
Bins	Completeness(%)	Contamination(%)	Length(bp)	N50(bp)	Score	Species
Samp1.bin.9.orig	100	1.01	1982910	104898	100.73	Ruminococcus_E bromii_B
Samp10.bin.2.orig	99.33	1.14	2178157	1724360	100.81	Ruminococcus_E bromii_B
Samp2.bin.34.permissive	90.59	0.67	1966430	41009	92.55	Ruminococcus_E bromii_B
Samp3.bin.21.orig	84.59	0.34	1762430	16478	87.74	Ruminococcus_E bromii_B
Samp4.bin.7.strict	97.99	1.23	2000773	74112	97.45	Ruminococcus_E bromii_B
Samp5.bin.17.orig	97.99	1.01	2269980	138200	98.86	Ruminococcus_E bromii_B
Samp8.bin.5.orig	99.33	0.67	2156452	526486	102.57	Ruminococcus_E bromii_B
Samp9.bin.25.orig	99.33	0.67	2235195	1930620	103.22	Ruminococcus_E bromii_B
Samp1.bin.24.orig	95.09	1.17	2475172	83266	94.9	Mediterraneibacter lactaris
Samp2.bin.53.orig	96.2	0	2681622	114625	102.02	Mediterraneibacter lactaris
Samp3.bin.5.orig	97.66	0	2503844	191878	103.74	Mediterraneibacter lactaris
Samp4.bin.18.orig	99.42	0.58	2553219	225550	102.68	Mediterraneibacter lactaris
Samp5.bin.25.orig	96.96	0	2550498	148277	102.91	Mediterraneibacter lactaris
Samp9.bin.33.orig	94.65	0.78	2411746	103933	96.53	Mediterraneibacter lactaris
Samp1.bin.10.orig	98.79	0	2797807	196389	104.88	Agathobacter rectalis
Samp2.bin.10.orig	97.83	0	2813718	282591	104.11	Agathobacter rectalis
Samp3.bin.12.orig	98.79	0	2797755	160525	104.78	Agathobacter rectalis
Samp4.bin.2.orig	98.79	0	2803319	197125	104.89	Agathobacter rectalis
Samp5.bin.19.orig	98.79	0	3007557	488779	105.34	Agathobacter rectalis
Samp6.bin.21.orig	93.59	0.14	2585316	30200	98.05	Agathobacter rectalis
Samp8.bin.29.strict	96.38	0.48	2485337	119955	99.83	Agathobacter rectalis
Samp1.bin.36.orig	97.99	1.28	3133958	1000630	98.5	Agathobacter faecis
Samp10.bin.17.orig	98.55	1.21	3214957	765408	99.27	Agathobacter faecis
Samp2.bin.21.orig	93	1.28	2787014	377531	93.02	Agathobacter faecis
Samp5.bin.14.orig	88.51	2.85	2581820	29687	79.41	Agathobacter faecis
Samp8.bin.39.orig	78.99	1.04	2806894	275622	80.05	Agathobacter faecis
Samp9.bin.19.orig	99.03	1.69	3145023	344465	96.95	Agathobacter faecis
Samp1.bin.13.orig	90.03	2.18	2963439	34049	84.35	Blautia_A wexlerae
Samp10.bin.44.orig	82.05	3.16	2472600	26739	71.35	Blautia_A wexlerae
Samp2.bin.37.orig	76.53	1.9	2700547	42552	72.36	Blautia_A wexlerae
Samp3.bin.32.orig	96.56	0.14	3262830	87912	101.55	Blautia_A wexlerae
Samp4.bin.20.orig	96.48	3.16	3322404	106821	86.47	Blautia_A wexlerae
Samp5.bin.13.orig	78.5	0.32	2335755	21148	81.88	Blautia_A wexlerae
Samp7.bin.4.orig	82.91	0.63	3028050	43820	85.1	Blautia_A wexlerae
Samp8.bin.34.strict	94.4	9.7	3461053	33067	51.1	Blautia_A wexlerae
Samp1.bin.25.orig	94.85	0.16	2862101	75578	99.67	Lachnospira rogosae
Samp10.bin.21.strict	98.25	6.19	2696454	203754	73.41	Lachnospira rogosae
Samp2.bin.28.orig	95.6	0	2498439	147930	101.55	Lachnospira rogosae
Samp4.bin.10.orig	96.64	1.09	2525891	87880	96.88	Lachnospira rogosae
Samp5.bin.21.orig	98.66	0	2715424	375778	105.08	Lachnospira rogosae
Samp6.bin.14.orig	85.34	1.53	2213927	45655	83.05	Lachnospira rogosae
Samp8.bin.44.orig	99.33	0	2859272	501018	105.89	Lachnospira rogosae
Samp1.bin.21.orig	99.33	0	2804231	1991872	106.58	Coprococcus sp900066115
Samp10.bin.23.strict	80.2	0	1842096	392244	86.64	Coprococcus sp900066115
Samp2.bin.8.orig	99.33	0.34	2827143	518026	104.21	Coprococcus sp900066115
Samp3.bin.10.strict	99.33	0	2821796	290575	105.62	Coprococcus sp900066115
Samp4.bin.4.orig	99.33	0	2827888	349938	105.71	Coprococcus sp900066115
Samp6.bin.3.orig	99.33	0	3834339	255007	105.55	Coprococcus sp900066115
Samp1.bin.14.orig	94.63	0	2516002	434538	101.12	CAG-127 sp900319515
Samp10.bin.6.orig	97.99	0	2914867	299313	104.29	CAG-127 sp900319515
Samp2.bin.27.orig	98.66	0	2767518	1449501	105.75	CAG-127 sp900319515
Samp3.bin.44.orig	98.66	0	2783799	465338	105.19	CAG-127 sp900319515
Samp4.bin.28.orig	98.66	0	2760879	260825	104.9	CAG-127 sp900319515
Samp5.bin.32.orig	98.66	0	2790166	1461675	105.76	CAG-127 sp900319515
Samp1.bin.8.orig	98.66	1.34	2633176	180740	98.01	Anaerostipes hadrus
Samp10.bin.30.orig	98.66	2.68	2742411	149993	91.22	Anaerostipes hadrus
Samp2.bin.9.orig	100	1.34	2677839	141091	99.23	Anaerostipes hadrus
Samp3.bin.22.orig	99.33	2.68	2973517	216356	92.07	Anaerostipes hadrus
Samp4.bin.39.strict	99.33	1.34	2534290	86411	98.31	Anaerostipes hadrus
Samp5.bin.16.permissive	82.43	1.51	1914484	14524	79.67	Anaerostipes hadrus
Samp6.bin.32.orig	84.53	1.34	2258954	15283	82.65	Anaerostipes hadrus
Samp8.bin.21.orig	99.33	1.34	2898540	246160	98.84	Anaerostipes hadrus
Samp9.bin.6.orig	97.09	3.38	3679429	46357	85.56	Anaerostipes hadrus
Samp1.bin.32.strict	96.64	3.85	2727464	30027	82.54	Anaerobutyricum hallii
Samp10.bin.13.orig	97.99	0.78	3093111	307127	100.41	Anaerobutyricum hallii
Samp2.bin.36.strict	92.06	1.01	2604365	30696	92.18	Anaerobutyricum hallii
Samp3.bin.38.strict	99.33	0.67	3045633	46267	101.35	Anaerobutyricum hallii
Samp4.bin.13.strict	100	0.67	3328198	41633	101.97	Anaerobutyricum hallii
Samp5.bin.10.orig	89.14	1.34	2506451	24188	87.49	Anaerobutyricum hallii
Samp6.bin.5.orig	96.25	2.37	2840589	35355	89.64	Anaerobutyricum hallii
Samp8.bin.3.orig	97.32	1.5	3255320	317765	96.15	Anaerobutyricum hallii
Samp10.bin.26.orig	87.78	0.9	4164780	19711	88.22	Parabacteroides distasonis
Samp3.bin.26.orig	87.02	0.13	4432645	43997	91.72	Parabacteroides distasonis
Samp4.bin.33.orig	91.94	1.57	4563394	53456	89.53	Parabacteroides distasonis
Samp7.bin.35.orig	98.91	2.05	4834626	185729	94.73	Parabacteroides distasonis
Samp8.bin.27.orig	97.24	1.35	4676729	161895	96.49	Parabacteroides distasonis
Samp9.bin.36.orig	79.16	0.51	3708117	11515	81.29	Parabacteroides distasonis
Samp1.bin.19.orig	96.79	0	2671932	248297	103	CAG-279 sp000437795
Samp2.bin.48.orig	93.77	0	2588151	289800	100.06	CAG-279 sp000437795
Samp3.bin.35.orig	97.17	1.13	2637007	249931	97.73	CAG-279 sp000437795
Samp4.bin.3.orig	96.79	0	2647625	262451	103.03	CAG-279 sp000437795
Samp5.bin.5.orig	93.77	2.26	2593177	295134	88.77	CAG-279 sp000437795
Samp6.bin.36.orig	97.55	0.19	2892844	295177	102.9	CAG-279 sp000437795
Samp7.bin.2.orig	97.17	0	2619224	123510	103.03	CAG-279 sp000437795
Samp10.bin.15.orig	96.37	0	4790066	49013	101.77	Phocaeicola vulgatus
Samp2.bin.1.orig	94.38	0	4308626	148413	100.33	Phocaeicola vulgatus
Samp3.bin.6.orig	84.98	0.38	3526552	63452	88.61	Phocaeicola vulgatus
Samp4.bin.37.orig	87.55	0	3353417	55475	93.01	Phocaeicola vulgatus
Samp6.bin.15.orig	99.12	0	4659879	243723	105.32	Phocaeicola vulgatus
Samp7.bin.26.orig	91.9	0	4551592	166482	97.91	Phocaeicola vulgatus
Samp8.bin.22.orig	95.86	2.18	4965062	280671	91.23	Phocaeicola vulgatus
Samp9.bin.41.orig	81.03	5.17	8699537	37702	60.45	Phocaeicola vulgatus
Samp1.bin.27.orig	100	0.9	2487975	342766	101.87	Phascolarctobacterium_A succinatutens
Samp2.bin.14.orig	100	0.9	2450348	490220	102.05	Phascolarctobacterium_A succinatutens
Samp3.bin.28.orig	99.98	0.9	2457902	284920	101.76	Phascolarctobacterium_A succinatutens
Samp4.bin.36.orig	100	0.9	2474695	344046	101.87	Phascolarctobacterium_A succinatutens
Samp5.bin.34.orig	99.98	0.9	2479139	271447	101.74	Phascolarctobacterium_A succinatutens
Samp6.bin.33.orig	99.38	0.9	2428886	618800	101.55	Phascolarctobacterium_A succinatutens
Samp1.bin.16.orig	99.04	0.38	2238780	362024	103.54	Bifidobacterium pseudocatenulatum
Samp10.bin.34.orig	79.95	0	1615325	224928	86.11	Bifidobacterium pseudocatenulatum
Samp3.bin.40.strict	85.16	0.28	1932897	43471	89.1	Bifidobacterium pseudocatenulatum
Samp4.bin.1.strict	91.02	2.14	2052679	40357	85.62	Bifidobacterium pseudocatenulatum
Samp5.bin.28.strict	88.48	1.48	1921940	20943	86.05	Bifidobacterium pseudocatenulatum
Samp7.bin.17.orig	98.64	0.23	2151137	1994410	104.74	Bifidobacterium pseudocatenulatum
Samp1.bin.23.orig	86.51	1.02	2759109	85662	87.09	Gemmiger formicilis
Samp10.bin.47.orig	96.94	0.45	3445801	381010	101.12	Gemmiger formicilis
Samp2.bin.39.strict	81.27	0.23	2028413	63568	85.65	Gemmiger formicilis
Samp3.bin.15.strict	97.89	2.76	3183252	105081	89.87	Gemmiger formicilis
Samp4.bin.27.orig	97.28	1.36	3365654	214055	96.62	Gemmiger formicilis
Samp5.bin.18.orig	92.75	1.9	2544576	75703	88.87	Gemmiger formicilis
Samp8.bin.32.orig	97.28	0	2972277	380002	103.7	Gemmiger formicilis
Samp9.bin.27.orig	97.28	0	3112944	220677	103.43	Gemmiger formicilis
Samp10.bin.12.orig	98.98	0	3052388	232402	105.16	Faecalibacterium prausnitzii_G
Samp2.bin.26.orig	87.01	0.68	2162115	82745	89.27	Faecalibacterium prausnitzii_G
Samp3.bin.11.strict	94.26	3.46	2321105	79603	82.6	Faecalibacterium prausnitzii_G
Samp4.bin.19.orig	94.54	0.11	2115288	80705	99.64	Faecalibacterium prausnitzii_G
Samp5.bin.20.orig	76.4	9.43	1921331	30897	34.42	Faecalibacterium prausnitzii_G
Samp6.bin.26.orig	75.32	4.08	1937205	32422	60.11	Faecalibacterium prausnitzii_G
Samp7.bin.19.orig	100	0	2825565	279940	106.27	Faecalibacterium prausnitzii_G
Samp1.bin.1.orig	96.31	2.39	2382804	108032	90.16	ER4 sp000765235
Samp2.bin.6.strict	95.79	0	2120827	51101	101.21	ER4 sp000765235
Samp3.bin.34.strict	91.95	0	1908285	59037	97.44	ER4 sp000765235
Samp4.bin.29.orig	89.95	0	1939945	53541	95.39	ER4 sp000765235
Samp6.bin.6.strict	86.49	2.74	1915804	13894	77.56	ER4 sp000765235
Samp8.bin.20.orig	84.56	0	2179662	127871	90.44	ER4 sp000765235
Samp1.bin.20.orig	97.99	0	2731210	160596	103.98	Ruminococcus_C callidus
Samp10.bin.29.permissive	95.3	1.36	2287274	13497	93.26	Ruminococcus_C callidus
Samp2.bin.51.permissive	94.18	0	2539030	20369	99.14	Ruminococcus_C callidus
Samp3.bin.24.orig	98.66	0	2886589	219689	104.81	Ruminococcus_C callidus
Samp4.bin.26.orig	95.97	0	2429636	73411	101.57	Ruminococcus_C callidus
Samp5.bin.22.permissive	95.97	0	2538582	31459	101.15	Ruminococcus_C callidus
Samp6.bin.28.strict	93.96	0.22	2324392	17819	97.75	Ruminococcus_C callidus
Samp1.bin.28.orig	97.99	0	2647536	528163	104.58	Ruminococcus_C sp000433635
Samp10.bin.40.permissive	80.65	0	1607915	10463	85.28	Ruminococcus_C sp000433635
Samp2.bin.43.permissive	94.63	1.06	2231679	40293	94.63	Ruminococcus_C sp000433635
Samp5.bin.15.orig	86.44	0	1834164	19434	91.38	Ruminococcus_C sp000433635
Samp6.bin.31.permissive	96.98	3.71	2587410	45771	83.8	Ruminococcus_C sp000433635
Samp8.bin.47.orig	97.99	0	2470601	301302	104.3	Ruminococcus_C sp000433635
Samp9.bin.8.orig	97.32	0	2515939	323717	103.66	Ruminococcus_C sp000433635

## Sheet: Table S5
Table S5 The detailed information of SVs on genes in reference MAGs of Anaerobutyricum hallii.
samples	seq_id	sv_start	sv_end	sv_type	gene_start	gene_end	gene_id	gene_name	sv_location on gene
Samp1	NODE_12_length_57169_cov_7.880859	14778	14854	duplication	13806	14954	JPOKODMA_00780	fldC	gene middle
Samp1	NODE_1_length_126529_cov_8.888155	26785	26797	insertion	26536	27411	JPOKODMA_00017	Null	gene middle
Samp1	NODE_38_length_30758_cov_7.564323	5336	5369	insertion	4865	6931	JPOKODMA_01808	Null	gene middle
Samp1	NODE_39_length_30628_cov_6.311054	29336	29338	insertion	29109	30572	JPOKODMA_01857	rpfC	gene middle
Samp2	NODE_15_length_55018_cov_8.720664	42454	54177	transloc	41943	42491	JPOKODMA_00941	pncA	gene end
Samp2	NODE_16_length_54822_cov_7.635912	27973	28702	deletion	27922	28776	JPOKODMA_00981	Null	gene middle
Samp2	NODE_19_length_49662_cov_6.119814	24211	24212	insertion	24076	24258	JPOKODMA_01108	Null	gene middle
Samp2	NODE_1_length_126529_cov_8.888155	26785	26797	insertion	26536	27411	JPOKODMA_00017	Null	gene middle
Samp2	NODE_1_length_126529_cov_8.888155	68504	68606	deletion	68384	68764	JPOKODMA_00059	Null	gene middle
Samp2	NODE_24_length_46025_cov_7.651759	54	41478	transloc	41057	41971	JPOKODMA_01320	pknL	gene begin
Samp2	NODE_54_length_19998_cov_8.121128	1456	1459	insertion	560	2119	JPOKODMA_02160	sir	gene middle
Samp2	NODE_55_length_19974_cov_6.660100	74	19082	transloc	18802	19455	JPOKODMA_02182	Null	gene begin
Samp2	NODE_6_length_76589_cov_5.833974	11939	53522	deletion	53509	54030	JPOKODMA_00514	Null	gene begin
Samp3	NODE_38_length_30758_cov_7.564323	34	27632	transloc	27625	28089	JPOKODMA_01824	Null	gene begin
Samp5	NODE_16_length_54822_cov_7.635912	23	29998	transloc	28813	30291	JPOKODMA_00982	Null	gene begin
Samp5	NODE_21_length_47520_cov_7.463883	3373	7093	deletion	1731	3704	JPOKODMA_01174	pknD_1	gene end
Samp5	NODE_47_length_23658_cov_7.544803	5238	5292	duplication	4674	7424	JPOKODMA_02027	Null	gene middle
Samp5	NODE_51_length_20365_cov_8.355284	13894	20309	insertion	13389	15353	JPOKODMA_02115	metG	gene end
Samp6	NODE_13_length_56651_cov_8.437745	37529	37553	insertion	37537	38514	JPOKODMA_00844	Null	gene begin
Samp6	NODE_16_length_54822_cov_7.635912	3981	25237	transloc	3979	4491	JPOKODMA_00957	niaR	gene end
Samp6	NODE_1_length_126529_cov_8.888155	26749	26793	insertion	26536	27411	JPOKODMA_00017	Null	gene middle
Samp6	NODE_1_length_126529_cov_8.888155	95316	95442	deletion	95382	95996	JPOKODMA_00087	Null	gene begin
Samp6	NODE_22_length_47420_cov_6.166635	21787	22008	duplication	20896	22452	JPOKODMA_01226	Null	gene middle
Samp6	NODE_28_length_40861_cov_11.487446	6490	8197	deletion	8094	8558	JPOKODMA_01482	Null	gene begin
Samp6	NODE_47_length_23658_cov_7.544803	5251	5293	insertion	4674	7424	JPOKODMA_02027	Null	gene middle
Samp6	NODE_51_length_20365_cov_8.355284	404	3647	insertion	3051	4364	JPOKODMA_02106	Null	gene begin
Samp6	NODE_51_length_20365_cov_8.355284	404	3647	insertion	382	1704	JPOKODMA_02104	Null	gene end
Samp6	NODE_51_length_20365_cov_8.355284	404	20310	transloc	382	1704	JPOKODMA_02104	Null	gene end
Samp6	NODE_5_length_83602_cov_7.897983	42483	42670	deletion	42156	43271	JPOKODMA_00410	Null	gene middle
Samp6	NODE_60_length_18837_cov_7.682996	16722	17867	deletion	15967	17949	JPOKODMA_02260	rcsC_8	gene middle
Samp6	NODE_64_length_17067_cov_6.255268	59	10101	insertion	9061	10164	JPOKODMA_02309	Null	gene begin
Samp6	NODE_7_length_60674_cov_7.956681	45495	46257	insertion	45716	46465	JPOKODMA_00569	Null	gene begin
Samp6	NODE_9_length_59531_cov_8.382750	42184	45968	deletion	39270	48503	JPOKODMA_00655	Null	gene middle
Samp8	NODE_11_length_58006_cov_7.184951	7110	22463	deletion	7095	7592	JPOKODMA_00722	Null	gene end
Samp8	NODE_15_length_55018_cov_8.720664	23761	24056	deletion	24043	24597	JPOKODMA_00927	Null	gene begin
Samp8	NODE_16_length_54822_cov_7.635912	25466	25617	deletion	25612	26634	JPOKODMA_00979	Null	gene begin
Samp8	NODE_16_length_54822_cov_7.635912	27981	28705	deletion	27922	28776	JPOKODMA_00981	Null	gene middle
Samp8	NODE_19_length_49662_cov_6.119814	6314	6317	insertion	4785	7490	JPOKODMA_01089	Null	gene middle
Samp8	NODE_19_length_49662_cov_6.119814	24211	24212	insertion	24076	24258	JPOKODMA_01108	Null	gene middle
Samp8	NODE_1_length_126529_cov_8.888155	26748	26793	insertion	26536	27411	JPOKODMA_00017	Null	gene middle
Samp8	NODE_1_length_126529_cov_8.888155	27322	27537	deletion	26536	27411	JPOKODMA_00017	Null	gene end
Samp8	NODE_1_length_126529_cov_8.888155	81337	81601	deletion	80564	81409	JPOKODMA_00072	fba_1	gene end
Samp8	NODE_22_length_47420_cov_6.166635	4187	28109	insertion	27081	29078	JPOKODMA_01229	Null	gene begin
Samp8	NODE_22_length_47420_cov_6.166635	4187	28109	insertion	3128	4282	JPOKODMA_01214	Null	gene end
Samp8	NODE_22_length_47420_cov_6.166635	4187	28109	deletion	27081	29078	JPOKODMA_01229	Null	gene begin
Samp8	NODE_22_length_47420_cov_6.166635	4187	28109	deletion	3128	4282	JPOKODMA_01214	Null	gene end
Samp8	NODE_26_length_42954_cov_7.886046	25574	25580	insertion	24995	26227	JPOKODMA_01420	Null	gene middle
Samp8	NODE_28_length_40861_cov_11.487446	77	40757	transloc	73	1743	JPOKODMA_01475	fhs	gene end
Samp8	NODE_28_length_40861_cov_11.487446	6490	8197	deletion	8094	8558	JPOKODMA_01482	Null	gene begin
Samp8	NODE_28_length_40861_cov_11.487446	15999	40757	insertion	15447	17330	JPOKODMA_01488	Null	gene end
Samp8	NODE_29_length_40460_cov_7.075453	26983	27749	insertion	27116	27784	JPOKODMA_01534	gpmA_2	gene begin
Samp8	NODE_29_length_40460_cov_7.075453	33469	33478	insertion	33351	33506	JPOKODMA_01542	Null	gene middle
Samp8	NODE_2_length_111048_cov_7.409263	165	209	insertion	171	299	JPOKODMA_00114	Null	gene begin
Samp8	NODE_2_length_111048_cov_7.409263	28337	93373	insertion	92260	93378	JPOKODMA_00198	Null	gene begin
Samp8	NODE_2_length_111048_cov_7.409263	28337	93373	insertion	27929	28732	JPOKODMA_00141	carD_1	gene end
Samp8	NODE_31_length_35358_cov_7.736714	9796	9850	duplication	9628	10023	JPOKODMA_01589	rpsK	gene middle
Samp8	NODE_31_length_35358_cov_7.736714	12515	12611	deletion	12610	12999	JPOKODMA_01594	Null	gene begin
Samp8	NODE_33_length_34049_cov_7.808695	66	29532	insertion	28474	29550	JPOKODMA_01693	degA_1	gene begin
Samp8	NODE_34_length_33860_cov_6.122636	120	33748	transloc	33696	33771	JPOKODMA_01731	Null	gene begin
Samp8	NODE_35_length_31123_cov_8.841300	18927	18932	insertion	17965	18930	JPOKODMA_01740	Null	gene end
Samp8	NODE_39_length_30628_cov_6.311054	2668	2670	insertion	2666	3067	JPOKODMA_01830	Null	gene middle
Samp8	NODE_39_length_30628_cov_6.311054	10657	10666	insertion	10366	10695	JPOKODMA_01838	Null	gene middle
Samp8	NODE_47_length_23658_cov_7.544803	5240	5322	duplication	4674	7424	JPOKODMA_02027	Null	gene middle
Samp8	NODE_51_length_20365_cov_8.355284	19657	19895	deletion	19157	19678	JPOKODMA_02119	tadA_1	gene end
Samp8	NODE_5_length_83602_cov_7.897983	78	11044	insertion	10936	11229	JPOKODMA_00383	Null	gene begin
Samp8	NODE_5_length_83602_cov_7.897983	78	11044	insertion	46	822	JPOKODMA_00370	Null	gene end
Samp8	NODE_5_length_83602_cov_7.897983	42483	42670	deletion	42156	43271	JPOKODMA_00410	Null	gene middle
Samp8	NODE_73_length_14490_cov_7.965587	4010	4018	insertion	3982	4194	JPOKODMA_02431	Null	gene middle
Samp8	NODE_77_length_12583_cov_7.182392	28	82	duplication	2	78	JPOKODMA_02477	Null	gene end
Samp8	NODE_7_length_60674_cov_7.956681	16470	17430	insertion	16417	17610	JPOKODMA_00548	tuf	gene middle
Samp8	NODE_7_length_60674_cov_7.956681	56651	60592	insertion	55998	57236	JPOKODMA_00577	ugd	gene end
Samp8	NODE_9_length_59531_cov_8.382750	30440	33368	deletion	33127	33981	JPOKODMA_00651	Null	gene begin
Samp8	NODE_9_length_59531_cov_8.382750	30440	33368	deletion	29274	30443	JPOKODMA_00648	msmX_1	gene end
Samp8	NODE_9_length_59531_cov_8.382750	42184	45968	deletion	39270	48503	JPOKODMA_00655	Null	gene middle
Samp8	NODE_9_length_59531_cov_8.382750	46136	46350	deletion	39270	48503	JPOKODMA_00655	Null	gene middle
Samp8	NODE_9_length_59531_cov_8.382750	46933	47993	deletion	39270	48503	JPOKODMA_00655	Null	gene middle
Samp10	NODE_14_length_56630_cov_7.745195	11102	56570	insertion	10441	11655	JPOKODMA_00869	icd	gene end
Samp10	NODE_16_length_54822_cov_7.635912	25466	25617	deletion	25612	26634	JPOKODMA_00979	Null	gene begin
Samp10	NODE_16_length_54822_cov_7.635912	27981	28702	deletion	27922	28776	JPOKODMA_00981	Null	gene middle
Samp10	NODE_18_length_52313_cov_6.891378	21780	21957	deletion	21947	22558	JPOKODMA_01061	Null	gene begin
Samp10	NODE_19_length_49662_cov_6.119814	6314	6317	insertion	4785	7490	JPOKODMA_01089	Null	gene middle
Samp10	NODE_19_length_49662_cov_6.119814	24211	24212	insertion	24076	24258	JPOKODMA_01108	Null	gene middle
Samp10	NODE_1_length_126529_cov_8.888155	26749	26793	insertion	26536	27411	JPOKODMA_00017	Null	gene middle
Samp10	NODE_20_length_49328_cov_7.320460	28574	49218	insertion	27649	28938	JPOKODMA_01153	eno_1	gene end
Samp10	NODE_21_length_47520_cov_7.463883	13073	13074	insertion	12937	13953	JPOKODMA_01182	Null	gene middle
Samp10	NODE_22_length_47420_cov_6.166635	21787	22008	duplication	20896	22452	JPOKODMA_01226	Null	gene middle
Samp10	NODE_22_length_47420_cov_6.166635	21787	22008	duplication	20896	22452	JPOKODMA_01226	Null	gene middle
Samp10	NODE_22_length_47420_cov_6.166635	21787	22008	insertion	20896	22452	JPOKODMA_01226	Null	gene middle
Samp10	NODE_23_length_46373_cov_8.241317	24378	24382	insertion	23334	24389	JPOKODMA_01270	thiL	gene middle
Samp10	NODE_27_length_41633_cov_7.769516	12912	41567	insertion	12312	13661	JPOKODMA_01444	mepA_5	gene end
Samp10	NODE_28_length_40861_cov_11.487446	6472	8308	deletion	8094	8558	JPOKODMA_01482	Null	gene begin
Samp10	NODE_29_length_40460_cov_7.075453	3905	40404	transloc	3901	4515	JPOKODMA_01514	recX	gene end
Samp10	NODE_29_length_40460_cov_7.075453	33450	33469	insertion	33351	33506	JPOKODMA_01542	Null	gene middle
Samp10	NODE_2_length_111048_cov_7.409263	98	93069	insertion	92260	93378	JPOKODMA_00198	Null	gene begin
Samp10	NODE_30_length_35958_cov_7.425239	2308	2309	insertion	1650	2312	JPOKODMA_01549	Null	gene middle
Samp10	NODE_31_length_35358_cov_7.736714	12520	12616	deletion	12610	12999	JPOKODMA_01594	Null	gene begin
Samp10	NODE_32_length_34239_cov_7.556671	33921	33979	duplication	33964	34045	JPOKODMA_01665	Null	gene begin
Samp10	NODE_33_length_34049_cov_7.808695	130	29196	insertion	28474	29550	JPOKODMA_01693	degA_1	gene begin
Samp10	NODE_35_length_31123_cov_8.841300	22761	22778	insertion	22774	23793	JPOKODMA_01743	pheS	gene begin
Samp10	NODE_39_length_30628_cov_6.311054	24844	25498	deletion	23819	26323	JPOKODMA_01852	rcsC_7	gene middle
Samp10	NODE_47_length_23658_cov_7.544803	5238	5322	duplication	4674	7424	JPOKODMA_02027	Null	gene middle
Samp10	NODE_4_length_96517_cov_6.725363	65363	65367	insertion	63430	65502	JPOKODMA_00340	Null	gene middle
Samp10	NODE_51_length_20365_cov_8.355284	9231	9237	insertion	9032	9331	JPOKODMA_02112	Null	gene middle
Samp10	NODE_51_length_20365_cov_8.355284	14446	20309	insertion	13389	15353	JPOKODMA_02115	metG	gene end
Samp10	NODE_5_length_83602_cov_7.897983	53	83514	transloc	46	822	JPOKODMA_00370	Null	gene end
Samp10	NODE_5_length_83602_cov_7.897983	32813	32813	insertion	32795	33952	JPOKODMA_00404	dnaJ_2	gene middle
Samp10	NODE_5_length_83602_cov_7.897983	42483	42670	deletion	42156	43271	JPOKODMA_00410	Null	gene middle
Samp10	NODE_5_length_83602_cov_7.897983	47308	83514	insertion	46968	48989	JPOKODMA_00415	recG_2	gene end
Samp10	NODE_6_length_76589_cov_5.833974	11939	53522	deletion	53509	54030	JPOKODMA_00514	Null	gene begin
Samp10	NODE_77_length_12583_cov_7.182392	28	82	duplication	2	78	JPOKODMA_02477	Null	gene end
Samp10	NODE_7_length_60674_cov_7.956681	60533	60578	insertion	60116	60550	JPOKODMA_00580	Null	gene end
Samp10	NODE_8_length_59961_cov_6.247963	1490	1671	deletion	1018	1785	JPOKODMA_00582	Null	gene middle
Samp10	NODE_9_length_59531_cov_8.382750	39389	39394	insertion	39270	48503	JPOKODMA_00655	Null	gene middle

## Sheet: Table S6
Table S6 The result statistics of KEGG enrichment analyses.
ID	Description	GeneRatio	BgRatio	pvalue	p.adjust	qvalue	Count
ko00500	Starch and sucrose metabolism	23/439	374/14943	0.001	0.046	0.041	23
ko01120	Microbial metabolism in diverse environments	28/439	540/14943	0.003	0.076	0.068	28
ko04213	Longevity regulating pathway - multiple species	4/439	22/14943	0.004	0.076	0.068	4
ko03410	Base excision repair	11/439	175/14943	0.014	0.215	0.191	11
ko00600	Sphingolipid metabolism	6/439	70/14943	0.017	0.215	0.191	6
ko00053	Ascorbate and aldarate metabolism	3/439	21/14943	0.023	0.215	0.191	3
ko00052	Galactose metabolism	10/439	164/14943	0.023	0.215	0.191	10
ko02020	Two-component system	15/439	298/14943	0.03	0.247	0.22	15
ko02060	Phosphotransferase system (PTS)	4/439	42/14943	0.034	0.247	0.22	4
ko00983	Drug metabolism - other enzymes	5/439	64/14943	0.04	0.258	0.229	5
ko04917	Prolactin signaling pathway	2/439	13/14943	0.054	0.32	0.285	2
ko02024	Quorum sensing	10/439	200/14943	0.071	0.386	0.344	10
ko00340	Histidine metabolism	2/439	17/14943	0.088	0.407	0.362	2
ko00970	Aminoacyl-tRNA biosynthesis	16/439	377/14943	0.091	0.407	0.362	16
ko02026	Biofilm formation - Escherichia coli	2/439	18/14943	0.097	0.407	0.362	2
ko03420	Nucleotide excision repair	7/439	134/14943	0.1	0.407	0.362	7
ko05134	Legionellosis	3/439	40/14943	0.112	0.429	0.382	3
ko02025	Biofilm formation - Pseudomonas aeruginosa	2/439	21/14943	0.125	0.453	0.404	2
ko00010	Glycolysis / Gluconeogenesis	17/439	461/14943	0.2	0.684	0.609	17
ko00405	Phenazine biosynthesis	2/439	30/14943	0.22	0.715	0.637	2
ko00511	Other glycan degradation	2/439	32/14943	0.242	0.738	0.658	2
ko03440	Homologous recombination	14/439	393/14943	0.267	0.738	0.658	14
ko01503	Cationic antimicrobial peptide (CAMP) resistance	5/439	119/14943	0.272	0.738	0.658	5
ko00051	Fructose and mannose metabolism	7/439	182/14943	0.288	0.738	0.658	7
ko00450	Selenocompound metabolism	6/439	156/14943	0.31	0.738	0.658	6
ko00521	Streptomycin biosynthesis	5/439	126/14943	0.312	0.738	0.658	5
ko00311	Penicillin and cephalosporin biosynthesis	1/439	13/14943	0.321	0.738	0.658	1
ko04141	Protein processing in endoplasmic reticulum	1/439	13/14943	0.321	0.738	0.658	1
ko05111	Biofilm formation - Vibrio cholerae	2/439	40/14943	0.329	0.738	0.658	2
ko00550	Peptidoglycan biosynthesis	12/439	375/14943	0.423	0.86	0.766	12
ko00750	Vitamin B6 metabolism	2/439	51/14943	0.444	0.86	0.766	2
ko00440	Phosphonate and phosphinate metabolism	1/439	20/14943	0.449	0.86	0.766	1
ko00650	Butanoate metabolism	1/439	20/14943	0.449	0.86	0.766	1
ko01212	Fatty acid metabolism	3/439	84/14943	0.45	0.86	0.766	3
ko03018	RNA degradation	5/439	154/14943	0.474	0.869	0.774	5
ko00120	Primary bile acid biosynthesis	1/439	22/14943	0.481	0.869	0.774	1
ko00520	Amino sugar and nucleotide sugar metabolism	1/439	23/14943	0.497	0.872	0.777	1
ko04070	Phosphatidylinositol signaling system	1/439	26/14943	0.54	0.923	0.822	1
ko02030	Bacterial chemotaxis	3/439	102/14943	0.58	0.94	0.837	3
ko00640	Propanoate metabolism	2/439	68/14943	0.598	0.94	0.837	2
ko00790	Folate biosynthesis	5/439	181/14943	0.618	0.94	0.837	5
ko02040	Flagellar assembly	4/439	145/14943	0.62	0.94	0.837	4
ko00620	Pyruvate metabolism	2/439	71/14943	0.622	0.94	0.837	2
ko00740	Riboflavin metabolism	2/439	74/14943	0.644	0.949	0.845	2
ko00760	Nicotinate and nicotinamide metabolism	4/439	152/14943	0.657	0.949	0.845	4
ko00564	Glycerophospholipid metabolism	1/439	39/14943	0.688	0.972	0.866	1
ko03070	Bacterial secretion system	1/439	46/14943	0.747	0.991	0.883	1
ko01110	Biosynthesis of secondary metabolites	24/439	916/14943	0.75	0.991	0.883	24
ko00195	Photosynthesis	5/439	214/14943	0.758	0.991	0.883	5
ko00561	Glycerolipid metabolism	2/439	102/14943	0.806	0.991	0.883	2
ko03060	Protein export	6/439	269/14943	0.806	0.991	0.883	6
ko04122	Sulfur relay system	1/439	56/14943	0.812	0.991	0.883	1
ko03430	Mismatch repair	2/439	106/14943	0.823	0.991	0.883	2
ko03030	DNA replication	1/439	58/14943	0.823	0.991	0.883	1
ko00670	One carbon pool by folate	1/439	73/14943	0.887	0.999	0.89	1
ko03020	RNA polymerase	1/439	73/14943	0.887	0.999	0.89	1
ko01210	2-Oxocarboxylic acid metabolism	1/439	77/14943	0.9	0.999	0.89	1
ko00920	Sulfur metabolism	1/439	88/14943	0.928	0.999	0.89	1
ko01130	Biosynthesis of antibiotics	6/439	339/14943	0.936	0.999	0.89	6
ko00360	Phenylalanine metabolism	1/439	94/14943	0.94	0.999	0.89	1
ko00030	Pentose phosphate pathway	2/439	156/14943	0.946	0.999	0.89	2
ko00270	Cysteine and methionine metabolism	6/439	387/14943	0.973	0.999	0.89	6
ko01230	Biosynthesis of amino acids	8/439	489/14943	0.977	0.999	0.89	8
ko00780	Biotin metabolism	1/439	157/14943	0.991	0.999	0.89	1
ko04112	Cell cycle - Caulobacter	1/439	224/14943	0.999	0.999	0.89	1

## Sheet: Table S7
Table S7 Comparation on the results of assembly, binning, and farther detecting SVs based on four samples by five assembly methods.
Methods	Total length (bp)	Contig_N50 (bp)	Bins_num	Bins_completeness (%)	Bins_contamination (%)	Bins_N50 (bp)	Species_num	Total_SVs	deletion SVs	insertion SVs	translocation SVs	duplication SVs
MetaSpades	55508065	236794	100	95.0613	0.36	156809	2	129	57	54	10	8
OPERA-MS	36858707	671706	98	92.77	0.725	175946	2	123	54	50	12	7
Canu	31203465	4752767	55	97.17	0.58	151541	1	119	52	48	13	6
Flye	64668235	717902	61	96.645	1.15	153724	1	117	55	51	9	2
Spades	34230730	169367	85	91.72	0.62625	61259.2	2	87	46	33	6	2
